# Supplementary material for: On the Austral-Antarctic stenothoids Proboloides, Metopoides, Torometopa and Scaphodactylus (Crustacea Amphipoda) Part 2: the genus Proboloides, with description of two new genera and the transfer of two nominal species to Metopoides
Source: Zookeys. 2011 Mar 19;(86):11–45. doi: 10.3897/zookeys.86.785 (PMC3082988; doi:10.3897/zookeys.86.785)
Supplement: XML Treatment for Proboloides [file zookeys.86.785-treatment1.xml]

<!DOCTYPE tp:taxon-treatment
  PUBLIC "-//TaxonX//DTD Taxonomic Treatment Publishing DTD v0 20100105//EN" "tax-treatment-NSO.dtd">
<tp:taxon-treatment xmlns:tp="http://www.plazi.org/taxpub"><tp:treatment-meta><mixed-citation publication-type="journal"><person-group><name><surname>Krapp-Schickel</surname><given-names>Traudl</given-names></name></person-group><article-title>On the Austral-Antarctic stenothoids <italic>Proboloides</italic>, <italic>Metopoides</italic>, <italic>Torometopa</italic> and <italic>Scaphodactylus</italic> (Crustacea Amphipoda) Part 2: the genus <italic>Proboloides</italic>, with description of two new genera and the transfer of two nominal species to <italic>Metopoides</italic></article-title><source>Zookeys</source><day>19</day><month>3</month><year>2011</year><volume>2011</volume><issue>86</issue><fpage>11</fpage><lpage>45</lpage><pub-id pub-id-type="doi">10.3897/zookeys.86.785</pub-id></mixed-citation></tp:treatment-meta><tp:nomenclature><label>Genus</label><tp:taxon-name>
                        <tp:taxon-name-part taxon-name-part-type="genus">Proboloides</tp:taxon-name-part>
                    </tp:taxon-name><tp:taxon-authority>Della Valle</tp:taxon-authority><tp:nomenclature-citation-list><tp:nomenclature-citation><tp:taxon-name>Proboloides</tp:taxon-name><comment> Della Valle, 1893: 907</comment></tp:nomenclature-citation></tp:nomenclature-citation-list></tp:nomenclature><tp:treatment-sec sec-type="Type species"><title>Type species.</title><p><italic><tp:taxon-name>Metopa gregaria</tp:taxon-name></italic> Sars, 1882: 93, t. 4, fig. 6</p><p><italic><tp:taxon-name>Proboloides</tp:taxon-name></italic> mainly occurs in the Atlantic, but nominal <italic><tp:taxon-name>Proboloides</tp:taxon-name></italic> species have been reported also from the Pacific, Indian and Antarctic oceans. Its species are often found living in deep waters and show a clear sexual dimorphism, usually their gnathopods are quite different in size and shape, often with a strongly incised Gn2 palm, with palmar corner well defined in females, but not defined in males, and robust peraeopods.</p></tp:treatment-sec><tp:treatment-sec sec-type="Diagnostic characters"><title>Diagnostic characters.</title><p>A1 peduncle art 1 usually short, length &lt; 3× width, subequal to cephalon; A1 usually shorter than 2/3 body length, A1 accessory flagellum lacking.<!--PageBreak--> Md palp with a very short or lacking art3, poorly setose; Mx1 palp 2 arts; Mx2 inner plate ordinary; Mxp inner plates well separated, outer plates usually reduced (less than 0.2 of merus length). Ratio Cx2:Cx1 &gt; 3. Cx2 length equal or more than 1.5 x the width. Gn1, 2 different in size and shape; Gn1 small, almost simple, rarely subchelate; carpus length equal to propodus; length of propodus Gn1 about half or less than half length of propodus Gn2; Gn2 palm has serrations or teeth, usually no incisions; Gn2 propodus is in males often, in females always smaller than Cx2; carpus shorter than wide, merus elongate. P5 basis linear, without posterodistal lobe; merus anterior margin shorter than 1.25 length of propodus anterior margin. P6, 7 basis expanded and lobate, merus tip reaching half to full length of carpus. Ep3 with acute posterodistal corner. U1 peduncle is longer than longer ramus. T length is shorter to equal the double width, triangular, laminar.</p><p>At the beginning of this study 16 species were known:</p><p>11 from the Atlantic, Pacific and Indian Ocean: <italic><tp:taxon-name>Proboloides anophthalmus</tp:taxon-name></italic> Ledoyer, 1986, <italic><tp:taxon-name>Proboloides calcaratus</tp:taxon-name></italic> (Sars, 1882), <italic><tp:taxon-name>Proboloides clypeatus</tp:taxon-name></italic> (Stimpson, 1853), <italic><tp:taxon-name>Proboloides grandimanus</tp:taxon-name></italic> (Bonnier, 1896), <italic><tp:taxon-name>Proboloides gregarius</tp:taxon-name></italic> (Sars, 1895), <italic><tp:taxon-name>Proboloides holmesi</tp:taxon-name></italic> Bousfield, 1973, <italic><tp:taxon-name>Proboloides pacificus</tp:taxon-name></italic> (Holmes, 1908), <italic><tp:taxon-name>Proboloides schokalskii</tp:taxon-name></italic> Gurjanova, 1946, <italic><tp:taxon-name>Proboloides schuleikini</tp:taxon-name></italic> Gurjanova, 1946, <italic><tp:taxon-name>Proboloides tundus</tp:taxon-name></italic> Barnard, 1962, <italic><tp:taxon-name>Proboloides zubovi</tp:taxon-name></italic> Gurjanva, 1951.</p><p>5 members from Antarctic-Subantarctic region: <italic><tp:taxon-name>Proboloides porcellanus</tp:taxon-name></italic> KH Barnard, 1932, <italic><tp:taxon-name>Proboloides rotundus</tp:taxon-name></italic> (Stebbing, 1917), <italic><tp:taxon-name>Proboloides stephenseni</tp:taxon-name></italic> <xref ref-type="bibr" rid="B18">Ruffo 1949</xref>, <italic><tp:taxon-name>Proboloides typicamimus</tp:taxon-name></italic> Andres, 1995, <italic><tp:taxon-name>Proboloides typicus</tp:taxon-name></italic> (Walker, 1906).</p><p>The differences between the current diagnoses of <italic><tp:taxon-name>Metopoides</tp:taxon-name></italic>, <italic><tp:taxon-name>Proboloides</tp:taxon-name></italic>, <italic><tp:taxon-name>Scaphodactylus</tp:taxon-name></italic> and <italic><tp:taxon-name>Torometopa</tp:taxon-name></italic> are still quite small and not satisfactory:</p><p><italic><tp:taxon-name>Metopoides</tp:taxon-name></italic>. Mouthparts ordinary. Long antennae with 2-articulate flag. acc.; unspecialized gnathopods; short coxal plates; basis P6, 7 with weakly lengthened merus.</p><p><italic><tp:taxon-name>Proboloides</tp:taxon-name></italic>. Md palp may have a shortened third article, the inner plates of Mxp may be fused. Antennae robust with 0–1 articulate acc. flag.; gnathopods with sexual dimorphism, Gn1 much smaller than Gn2; coxal plates enlarged; basis P6, 7 with strongly lengthened and widened merus.</p><p><italic><tp:taxon-name>Scaphodactylus</tp:taxon-name></italic>. Mouthparts ordinary. Antennae with 2- articulate acc. flag.; gnathopods without or with sexual dimorphism (there are two groups within the genus); Gn1 dactylus spoon-shaped excavated; coxal plates small; basis P5 rectolinear with posterodistal lobe lengthened and widened; P6, 7 merus very weakly lengthened and widened.</p><p><italic><tp:taxon-name>Torometopa</tp:taxon-name></italic>. Mouthparts ordinary. Antennae with 0–2- articulate acc. flag.; gnathopods without or with sexual dimorphism; coxal plates small or large; basis P5 rectolinear with posterodistal lobe lengthened and widened to varying degrees; P6, 7 merus weakly to strongly lengthened and widened. In short, characters of <italic><tp:taxon-name>Metopoides</tp:taxon-name></italic> and <italic><tp:taxon-name>Proboloides</tp:taxon-name></italic> together, but P5 basis with posterodistal lobe, which might have evolved independently. Thus this genus was the least convincing one.</p><p>To fill the gaps with question marks in the first matrix (see also <xref ref-type="bibr" rid="B15">Krapp-Schickel 2009</xref>), I studied the following species in detail:</p><!--PageBreak--></tp:treatment-sec><ref-list><ref id="B18"><mixed-citation xmlns:xlink="http://www.w3.org/1999/xlink" xlink:type="simple"><person-group><name name-style="western"><surname>Ruffo</surname><given-names>S</given-names></name></person-group> (<year>1949</year>)<article-title> Amphipodes (II). Résultats du voyages de la Belgica en 1897–99. Rapports Scientifiques, Zoologie</article-title>. <source>Anvers, Commission administrative du Patrimoine de l’Institut royal des Sciences naturelles de Belgique</source>, <lpage>58</lpage> pp., 18 Figs.</mixed-citation></ref><ref id="B15"><mixed-citation xmlns:xlink="http://www.w3.org/1999/xlink" xlink:type="simple"><person-group><name name-style="western"><surname>Krapp-Schickel</surname><given-names>T</given-names></name></person-group> (<year>2009</year>)<article-title> On the Austral-Antarctic stenothoids <italic>Proboloides, Metopoides, Torometopa</italic> and <italic>Scaphodactylus</italic> (Crustacea, Amphipoda).</article-title><source>Part 1: genus <italic>Metopoides</italic>: Zoosystematics and Evolution</source><volume>85</volume> (<issue>1</issue>):<fpage>93</fpage>-<lpage>115</lpage>.</mixed-citation></ref></ref-list></tp:taxon-treatment>
