# Supplementary material for: On the Austral-Antarctic stenothoids Proboloides, Metopoides, Torometopa and Scaphodactylus (Crustacea Amphipoda) Part 2: the genus Proboloides, with description of two new genera and the transfer of two nominal species to Metopoides
Source: Zookeys. 2011 Mar 19;(86):11–45. doi: 10.3897/zookeys.86.785 (PMC3082988; doi:10.3897/zookeys.86.785)
Supplement: XML Treatment for Malvinometopa [file zookeys.86.785-treatment2.xml]

<!DOCTYPE tp:taxon-treatment
  PUBLIC "-//TaxonX//DTD Taxonomic Treatment Publishing DTD v0 20100105//EN" "tax-treatment-NSO.dtd">
<tp:taxon-treatment xmlns:tp="http://www.plazi.org/taxpub"><tp:treatment-meta><mixed-citation publication-type="journal"><person-group><name><surname>Krapp-Schickel</surname><given-names>Traudl</given-names></name></person-group><article-title>On the Austral-Antarctic stenothoids <italic>Proboloides</italic>, <italic>Metopoides</italic>, <italic>Torometopa</italic> and <italic>Scaphodactylus</italic> (Crustacea Amphipoda) Part 2: the genus <italic>Proboloides</italic>, with description of two new genera and the transfer of two nominal species to <italic>Metopoides</italic></article-title><source>Zookeys</source><day>19</day><month>3</month><year>2011</year><volume>2011</volume><issue>86</issue><fpage>11</fpage><lpage>45</lpage><pub-id pub-id-type="doi">10.3897/zookeys.86.785</pub-id></mixed-citation></tp:treatment-meta><tp:nomenclature><tp:taxon-name>
                                <tp:taxon-name-part taxon-name-part-type="genus">Malvinometopa</tp:taxon-name-part>
                            		<object-id xmlns:xlink="http://www.w3.org/1999/xlink" xlink:type="simple">urn:lsid:zoobank.org:act:17A26AB9-5D20-46FE-B5BA-4075DF82B8BD</object-id>
                            </tp:taxon-name><tp:taxon-status xmlns:xlink="http://www.w3.org/1999/xlink" xlink:type="simple">gen. n.</tp:taxon-status></tp:nomenclature><tp:treatment-sec sec-type="Type species"><title>Type species.</title><p><italic><tp:taxon-name>Proboloides porcellanus</tp:taxon-name></italic> KH Barnard, 1932</p></tp:treatment-sec><tp:treatment-sec sec-type="Diagnostic characters"><title>Diagnostic characters.</title><p>Md palp with 3 arts, Mxp IP separated; Mx1, 2 unknown; A1, 2 peduncle strong, flagellum reduced to 4–6 arts. Cx4 not much wider than Cx2+3. P5 basis rectolinear, with small posterodistal lobe. P6, 7 basis narrowing distad, both with posterodistal small lobe reaching along half of ischium.</p></tp:treatment-sec><tp:treatment-sec sec-type="Etymology"><title>Etymology.</title><p>The type species was collected from the pharynx of a large ascidian in the Falkland Islands, in Spanish Islas Malvinas.</p></tp:treatment-sec><tp:treatment-sec sec-type="Remarks"><title>Remarks.</title><p>This genus has a posterodistal lobe on P5 basis like the members of <italic><tp:taxon-name>Torometopa</tp:taxon-name></italic>; itis different from all other known stenothoid genera by the rectangularly widened, distally narrowing basis of P6, 7. In <italic><tp:taxon-name>Metopella</tp:taxon-name></italic> and <italic><tp:taxon-name>Mesoproboloides</tp:taxon-name></italic> P5 is rectolinear without a posterodistal lobe, P6, 7 are differently widened; in <italic><tp:taxon-name>Hardametopa</tp:taxon-name></italic> P5–7 all have a slender basis. The genera <italic><tp:taxon-name>Metopelloides</tp:taxon-name></italic>, <italic><tp:taxon-name>Stenothoides</tp:taxon-name></italic>, <italic><tp:taxon-name>Vonimetopa</tp:taxon-name></italic> and <italic><tp:taxon-name>Zaikometopa</tp:taxon-name></italic> differ in having a 1-articulate Md palp, while the palp is absent in <italic><tp:taxon-name>Parametopella</tp:taxon-name></italic>.</p></tp:treatment-sec><tp:taxon-treatment><tp:treatment-meta><mixed-citation publication-type="journal"><person-group><name><surname>Krapp-Schickel</surname><given-names>Traudl</given-names></name></person-group><article-title>On the Austral-Antarctic stenothoids <italic>Proboloides</italic>, <italic>Metopoides</italic>, <italic>Torometopa</italic> and <italic>Scaphodactylus</italic> (Crustacea Amphipoda) Part 2: the genus <italic>Proboloides</italic>, with description of two new genera and the transfer of two nominal species to <italic>Metopoides</italic></article-title><source>Zookeys</source><day>19</day><month>3</month><year>2011</year><volume>2011</volume><issue>86</issue><fpage>11</fpage><lpage>45</lpage><pub-id pub-id-type="doi">10.3897/zookeys.86.785</pub-id></mixed-citation></tp:treatment-meta><tp:nomenclature><tp:taxon-name>
                                    <tp:taxon-name-part taxon-name-part-type="genus">Malvinometopa</tp:taxon-name-part>
                                    <tp:taxon-name-part taxon-name-part-type="species">porcellana</tp:taxon-name-part>
                                		<object-id xmlns:xlink="http://www.w3.org/1999/xlink" xlink:type="simple">urn:lsid:zoobank.org:act:5DA70786-2BC5-415E-9953-E2FA6850218F</object-id>
                                </tp:taxon-name><tp:taxon-authority>(KH Barnard, 1932)</tp:taxon-authority><xref ref-type="fig" rid="F1">Figs 1</xref><xref ref-type="fig" rid="F2">2</xref><tp:nomenclature-citation-list><tp:nomenclature-citation><tp:taxon-name>Proboloides porcellanus</tp:taxon-name><comment> KH <xref ref-type="bibr" rid="B2">Barnard 1932</xref>: 111–112, fig. 61</comment></tp:nomenclature-citation><tp:nomenclature-citation><tp:taxon-name>Torometopa porcellana</tp:taxon-name><comment><xref ref-type="bibr" rid="B5">Barnard and Karaman 1991</xref>: 700</comment></tp:nomenclature-citation></tp:nomenclature-citation-list></tp:nomenclature><tp:treatment-sec sec-type="Material examined"><title>Material examined:</title><p>Type material BMNH.</p></tp:treatment-sec><tp:treatment-sec sec-type="Redescription of type material"><title>Redescription of type material:</title><sec sec-type="Body"><title>Body</title><p>smooth. Eyes rounded, large.</p></sec><sec sec-type="Length"><title>Length:</title><p>5–9 mm.</p></sec><sec sec-type="Antennae"><title>Antennae.</title><p>A1 less than half of body length, peduncle robust, art 1 length about three times the width; acc. flag. absent, flagellum 6–7 arts. A2 subequal in length to A1, peduncle robust, art 4 &lt; art 5, flagellum about as long as or shorter than peduncle art 5, with 7 arts.<!--PageBreak--></p></sec><sec sec-type="Mouthparts"><title>Mouthparts.</title><p>Md palp with 3 arts, art 1 and 2 unusually long, art 3 much shorter than 1/3 length of art 2, with many distal setae. Mx 1, 2 unknown; Mxp IP not fused, 2/3 length of ischium; OP vanishing; dactylus long, subequal to propodus.<!--PageBreak--></p></sec><sec sec-type="Coxae"><title>Coxae.</title><p>Cx2 with rounded anterior margin, straight behind, angle rounded without tooth; Cx3 trapezoid-shaped, distally widening, Cx4 not excavated, anterior and posterior margin rounded, about as long as wide.<!--PageBreak--></p></sec><sec sec-type="Gnathopods"><title>Gnathopods.</title><p>Gn1, 2 propodi similar in shape, different in size. Gn1 dactylus ordinary; propodus with parallel margins, palm not defined, about twice as long as wide; carpus longer than propodus, subtriangular, longer than wide, proximally wider than distally; merus incipiently chelate; all articles densely beset with setae. Gn2 length of propodus more than 2/3 of Cx2; propodus subelliptical, twice the size of propodus Gn1; hind margin subequal to length of palm which has shallow incisions, palmar corner well defined by small tooth-shaped prolongation but no U-shaped incision. Dactylus same length as palm. Gn2 carpus shorter than wide, cup-shaped, merus not lobate.</p></sec><sec sec-type="Peraeopods"><title>Peraeopods.</title><p>P4 merus anterodistal margin somewhat lengthened. P5 dactylus half length of slim propodus; merus posterodistal margin not reaching half of carpus length, basis rectolinear with short posterodistal lobe. P6 basis hind margin straight, with posterodistal lobe similar to P5, merus posterodistal corner acutely lengthened and somewhat widened, not reaching to half of carpus length. P7 basis proximally widened with lobe, distad narrowing with small posterodistal lobe, hind margin crenulate and excavated; merus lengthened and widened, reaching about half carpus length.</p></sec><sec sec-type="Uropods"><title>Uropods.</title><p>U1 peduncle with many short robust setae, nearly twice as long as subequal rami; U2 peduncle also beset with many small robust setae, longer than longer ramus, rami somewhat unequal; U3 totally unarmed, peduncle longer than ramus, art 1 of ramus longer than art 2.</p></sec><sec sec-type="Telson"><title>Telson.</title><p>Not reaching end of peduncle U3; less than twice as long as wide; distally tongue-shaped rounded, naked.</p></sec></tp:treatment-sec><tp:treatment-sec sec-type="Sexual differences"><title>Sexual differences.</title><p>Small.</p></tp:treatment-sec><tp:treatment-sec sec-type="Distribution"><title>Distribution.</title><p>Falkland Islands.</p></tp:treatment-sec><tp:treatment-sec sec-type="Ecology"><title>Ecology.</title><p>From pharynx of a large ascidian.</p></tp:treatment-sec><tp:treatment-sec sec-type="Remarks"><title>Remarks.</title><p><italic><tp:taxon-name>Malvinometopa porcellanus</tp:taxon-name></italic> has extremely shortened A1, 2, no Mxp OP, a stout Gn1 and aberrant P6, 7: is this an adaptation to the life inside the pharynx of ascidians, where they certainly cannot swim but only crawl? All we know is that space there is at a premium.</p><fig id="F1" position="float" orientation="portrait"><label>Figure 1.</label><caption><p><italic><tp:taxon-name>Malvinometopa porcellana</tp:taxon-name></italic> (K.H. Barnard, 1932): Discovery Reports St. 51, Falklands.</p></caption><graphic xmlns:xlink="http://www.w3.org/1999/xlink" xlink:href="ZooKeys-086-011-g001.jpg" position="float" orientation="portrait" xlink:type="simple"/></fig><fig id="F2" position="float" orientation="portrait"><label>Figure 2.</label><caption><p><italic><tp:taxon-name>Malvinometopa porcellana</tp:taxon-name></italic> (K.H. Barnard, 1932): Discovery Reports St. 51, Falklands.</p></caption><graphic xmlns:xlink="http://www.w3.org/1999/xlink" xlink:href="ZooKeys-086-011-g002.jpg" position="float" orientation="portrait" xlink:type="simple"/></fig></tp:treatment-sec></tp:taxon-treatment><ref-list><ref id="B2"><mixed-citation xmlns:xlink="http://www.w3.org/1999/xlink" xlink:type="simple"><person-group><name name-style="western"><surname>Barnard</surname><given-names>KH</given-names></name></person-group> (<year>1932</year>)<article-title> Amphipoda</article-title>. <source>Discovery Report</source><volume>5</volume>, <lpage>326</lpage> pp., 174 Figs, 1 pl.</mixed-citation></ref><ref id="B5"><mixed-citation xmlns:xlink="http://www.w3.org/1999/xlink" xlink:type="simple"><person-group><name name-style="western"><surname>Barnard</surname><given-names>JL</given-names></name><name name-style="western"><surname>Karaman</surname><given-names>G</given-names></name></person-group> (<year>1991</year>)<article-title> The Families and Genera of Marine Gammaridean Amphipoda (Except Marine Gammaroids), Part 1, 2</article-title>. <source>Records of the Australian Museum, Suppl. 13</source> (<volume>1/2</volume>): <fpage>1</fpage>–<lpage>866</lpage>.</mixed-citation></ref></ref-list></tp:taxon-treatment>
