# Supplementary material for: On the Austral-Antarctic stenothoids Proboloides, Metopoides, Torometopa and Scaphodactylus (Crustacea Amphipoda) Part 2: the genus Proboloides, with description of two new genera and the transfer of two nominal species to Metopoides
Source: Zookeys. 2011 Mar 19;(86):11–45. doi: 10.3897/zookeys.86.785 (PMC3082988; doi:10.3897/zookeys.86.785)
Supplement: XML Treatment for Metopoides typicus [file zookeys.86.785-treatment4.xml]

<!DOCTYPE tp:taxon-treatment
  PUBLIC "-//TaxonX//DTD Taxonomic Treatment Publishing DTD v0 20100105//EN" "tax-treatment-NSO.dtd">
<tp:taxon-treatment xmlns:tp="http://www.plazi.org/taxpub"><tp:treatment-meta><mixed-citation publication-type="journal"><person-group><name><surname>Krapp-Schickel</surname><given-names>Traudl</given-names></name></person-group><article-title>On the Austral-Antarctic stenothoids <italic>Proboloides</italic>, <italic>Metopoides</italic>, <italic>Torometopa</italic> and <italic>Scaphodactylus</italic> (Crustacea Amphipoda) Part 2: the genus <italic>Proboloides</italic>, with description of two new genera and the transfer of two nominal species to <italic>Metopoides</italic></article-title><source>Zookeys</source><day>19</day><month>3</month><year>2011</year><volume>2011</volume><issue>86</issue><fpage>11</fpage><lpage>45</lpage><pub-id pub-id-type="doi">10.3897/zookeys.86.785</pub-id></mixed-citation></tp:treatment-meta><tp:nomenclature><tp:taxon-name>
                                <tp:taxon-name-part taxon-name-part-type="genus">Metopoides</tp:taxon-name-part>
                                <tp:taxon-name-part taxon-name-part-type="species">typicus</tp:taxon-name-part>
                            </tp:taxon-name><tp:taxon-authority>(Walker, 1906)</tp:taxon-authority><xref ref-type="fig" rid="F3">Figs 3</xref><xref ref-type="fig" rid="F4">4</xref><tp:nomenclature-citation-list><tp:nomenclature-citation><tp:taxon-name>Proboliella typica</tp:taxon-name><comment><xref ref-type="bibr" rid="B29">Walker 1906</xref>: 14; 1907: 20–21 t.6 fig. 10</comment></tp:nomenclature-citation><!--PageBreak--><tp:nomenclature-citation><tp:taxon-name>Proboloides typica</tp:taxon-name><comment><xref ref-type="bibr" rid="B21">Schellenberg 1926</xref>: 323–24 fig, 41; <xref ref-type="bibr" rid="B9">De Broyer et al. 2007</xref>: 213 not <italic><tp:taxon-name>Proboloides typica</tp:taxon-name></italic> KH. <xref ref-type="bibr" rid="B2">Barnard 1932</xref>: 109, f. 57</comment></tp:nomenclature-citation><tp:nomenclature-citation><tp:taxon-name>Metopoides</tp:taxon-name><comment> sp. <xref ref-type="bibr" rid="B7">Bellan-Santini and Ledoyer 1974</xref>: 700 fig. 38 B</comment></tp:nomenclature-citation></tp:nomenclature-citation-list></tp:nomenclature><tp:treatment-sec sec-type="Material examined"><title>Material examined:</title><p>Cape Bird, EBS, C3-C4, 70–100m, 14.12. 1971, several spec.; tide crack, near Cape Spencer, White Island, Ross Ice Shelf, 78°01'0"S, 167°20'0"E, 28.XII. 1976, coll. P. Ensor (AMS P 25504); Southern Rookery, Cape Bird, Ross Island, Antarctica (approx. 77°13'0"S, 166°27'0"E) AM P.80875 (1 slide); slide of “<italic><tp:taxon-name>Metopoides</tp:taxon-name></italic> sp. ”, Kerguelen,MNVCR.</p></tp:treatment-sec><tp:treatment-sec sec-type="Redescription after material from the Australian and Verona Museum"><title>Redescription after material from the Australian and Verona Museum:</title><sec sec-type="Body"><title>Body</title><p>smooth. Eyes rounded, medium size.</p></sec><sec sec-type="Length"><title>Length.</title><p>3–3,5 mm.</p></sec><sec sec-type="Antennae"><title>Antennae.</title><p>A1 less than 2/3 of body length, peduncle robust, art 1 shorter than three times wide; acc. flag. with 2 (very small) articles, flagellum 10 arts. A2 subequal in length to A1, peduncle robust, art 4 somewhat &gt; art 5, flagellum about as long as peduncle art 5, with 7 arts (Walker: without acc. flag., A1 reaching to the middle of the flagellum of A2).</p></sec><sec sec-type="Mouthparts"><title>Mouthparts.</title><p>Md incisor and raker spine row well developed; no clear molar cusp; palp with 3 arts, art 3 about 1/3–1/2 length of art 2, with 3 distal long setae (Walker: Md palp lacking third art, therefore creating a new genus <italic>Proboliella</italic>; but Schellenberg already noticed 1926: 323 fig. 41, that there is a well-developed third article). Mx 1 IP with 1 distal seta, OP with 6 strong robust setae, palp with 2 arts; Mx 2 inner plate ordinary, shorter than outer; Mxp IP not fused, 2/3 length of ischium; OP narrow, well developed, reaching more than half of merus length; dactylus long, subequal to propodus.</p></sec><sec sec-type="Coxae"><title>Coxae.</title><p>Cx2 with rounded anterior margin straight behind, angle rounded with small tooth; Cx3 narrow with parallel margins, Cx4 not excavated, inferior and posterior margin rounded, about as long as wide.</p></sec><sec sec-type="Gnathopods"><title>Gnathopods.</title><p>Gn1, 2 propodi different in size and shape. Gn1 dactylus ordinary; propodus with parallel margins, palm well defined (corner about 120°), somewhat longer than half length of propodus, about twice as long as wide; carpus shorter than propodus, triangular, longer than wide, merus incipiently chelate. Gn2 length of propodus more than 2/3 of basis in male, less in female; propodus subelliptical, twice the size of propodus Gn1; hind margin half length of palm which is in male and female with incisions, palmar corner well defined by acute tooth-shaped prolongation and U-shaped incision. Dactylus clearly shorter than palm, probably working together with robust setae of palmar corner. Gn2 carpus shorter than wide, cup-shaped, merus not lobate.</p></sec><sec sec-type="Peraeopods"><title>Peraeopods.</title><p>P4 merus anterodistal margin somewhat lengthened. P5 dactylus long, weak, much longer than half of slim propodus; merus posterodistal margin not reaching half of carpus length, basis slender without lobe. P6 basis hind margin harmonically rounded, clearly longer than wide, merus posterodistal corner acutely lengthened but not widened, not reaching to half of carpus length. P7 basis and merus similar to P6.<!--PageBreak--></p></sec><sec sec-type="Epimeral plates"><title>Epimeral plates.</title><p>Ep3 posterodistally lengthened to triangular corner.</p></sec><sec sec-type="Uropods"><title>Uropods.</title><p>U1 peduncle slightly longer than subequal rami, with many robust setae; U2 peduncle longer than shorter ramus, rami clearly unequal; U3 peduncle shorter than ramus, first article of ramus shorter than peduncle, ramus art 2 about ¾ of art 1.<!--PageBreak--><!--PageBreak--></p></sec><sec sec-type="Telson"><title>Telson.</title><p>Not reaching end of peduncle U3; about twice as long as wide; distally triangulary pointed, medio-laterally with 2–3 robust setae.</p></sec></tp:treatment-sec><tp:treatment-sec sec-type="Sexual differences"><title>Sexual differences.</title><p>Probably small.</p></tp:treatment-sec><tp:treatment-sec sec-type="Distribution"><title>Distribution.</title><p>Antarctica, Hut Point near Mc Murdo, 77.47°S (<xref ref-type="bibr" rid="B29">Walker 1906</xref>, 1907); S-Victoria Land, Gauß Station (<xref ref-type="bibr" rid="B21">Schellenberg 1926</xref>); White Island, Ross Ice Shelf, 78°01'0"S, 167°20'0"E, (AMS P 25504); Cape Bird, Ross Island, Southern Rookery, 77°13'0"S, 166°28'0"E (AMS P 80875).</p></tp:treatment-sec><tp:treatment-sec sec-type="Ecology"><title>Ecology.</title><p>Steeply sloping rock bottom with encrusted bryozoans and hydroids.</p></tp:treatment-sec><tp:treatment-sec sec-type="Remarks"><title>Remarks:</title><p>As this species clearly has an accessory flagellum (although tiny), unspecialized gnathopod propodi and neither much lengthened nor widened merus on P5–7, it has to be placed in the genus <italic>Metopoides</italic>, and even is a very “typical” representative of that genus.</p><fig id="F3" position="float" orientation="portrait"><label>Figure 3.</label><caption><p><italic><tp:taxon-name>Metopoides typicus</tp:taxon-name></italic> (Walker, 1906): Cape Bird, Southern Rookery; AMS.</p></caption><graphic xmlns:xlink="http://www.w3.org/1999/xlink" xlink:href="ZooKeys-086-011-g003.jpg" position="float" orientation="portrait" xlink:type="simple"/></fig><fig id="F4" position="float" orientation="portrait"><label>Figure 4.</label><caption><p><italic><tp:taxon-name>Metopoides typicus</tp:taxon-name></italic> (Walker, 1906): Cape Bird, Southern Rookery; AMS.</p></caption><graphic xmlns:xlink="http://www.w3.org/1999/xlink" xlink:href="ZooKeys-086-011-g004.jpg" position="float" orientation="portrait" xlink:type="simple"/></fig></tp:treatment-sec><ref-list><ref id="B29"><mixed-citation xmlns:xlink="http://www.w3.org/1999/xlink" xlink:type="simple"><person-group><name name-style="western"><surname>Walker</surname><given-names>AO</given-names></name></person-group> (<year>1906</year>)<article-title> Preliminary descriptions of new species of Amphipoda from the “Discovery” Antarctic Expedition, 1902–1094.</article-title><source>Annals and Magazine of Natural History series</source><volume>7</volume> (<issue>17</issue>):<fpage>13</fpage>-<lpage>18</lpage>.</mixed-citation></ref><ref id="B21"><mixed-citation xmlns:xlink="http://www.w3.org/1999/xlink" xlink:type="simple"><person-group><name name-style="western"><surname>Schellenberg</surname><given-names>A</given-names></name></person-group> (<year>1926</year>)<article-title> Die Gammariden der Deutschen Südpolarexpedition 1901–1903</article-title>. <source>Deutsche Südpolar-Expedition 18/ Zoologie</source><volume>10</volume>: <fpage>235</fpage>–<lpage>414</lpage>, 68 Figs.</mixed-citation></ref><ref id="B9"><mixed-citation xmlns:xlink="http://www.w3.org/1999/xlink" xlink:type="simple"><person-group><name name-style="western"><surname>DeBroyer</surname><given-names>C</given-names></name><name name-style="western"><surname>Lowry</surname><given-names>JK</given-names></name><name name-style="western"><surname>Jazdzewski</surname><given-names>K</given-names></name><name name-style="western"><surname>Robert</surname><given-names>H</given-names></name></person-group> (<year>2007</year>)<article-title> Census of Marine Life. Synopsis of the Amphipoda of the Southern Ocean. vol. 1. Catalogue of the Gammaridean and Corophiidean Amphipoda (Crustacea) of the Southern Ocean with distribution and ecological data</article-title>. <source>Bulletin de l’institut royal des sciences naturelles de Belgique, Biologie</source> vol <volume>77</volume>, suppl. 1: <fpage>1</fpage>–<lpage>324</lpage>.</mixed-citation></ref><ref id="B2"><mixed-citation xmlns:xlink="http://www.w3.org/1999/xlink" xlink:type="simple"><person-group><name name-style="western"><surname>Barnard</surname><given-names>KH</given-names></name></person-group> (<year>1932</year>)<article-title> Amphipoda</article-title>. <source>Discovery Report</source><volume>5</volume>, <lpage>326</lpage> pp., 174 Figs, 1 pl.</mixed-citation></ref><ref id="B7"><mixed-citation xmlns:xlink="http://www.w3.org/1999/xlink" xlink:type="simple"><person-group><name name-style="western"><surname>Bellan-Santini</surname><given-names>D</given-names></name><name name-style="western"><surname>Ledoyer</surname><given-names>M</given-names></name></person-group> (<year>1974</year>)<article-title> Gammariens (Crustaces Amphipoda des Îles Kerguelen et Crozet.</article-title><source>Tethys</source><volume>5</volume> (<issue>4</issue>):<fpage>635</fpage>-<lpage>708</lpage>.</mixed-citation></ref></ref-list></tp:taxon-treatment>
