# Supplementary material for: On the Austral-Antarctic stenothoids Proboloides, Metopoides, Torometopa and Scaphodactylus (Crustacea Amphipoda) Part 2: the genus Proboloides, with description of two new genera and the transfer of two nominal species to Metopoides
Source: Zookeys. 2011 Mar 19;(86):11–45. doi: 10.3897/zookeys.86.785 (PMC3082988; doi:10.3897/zookeys.86.785)
Supplement: XML Treatment for Metopoides rotundus [file zookeys.86.785-treatment5.xml]

<!DOCTYPE tp:taxon-treatment
  PUBLIC "-//TaxonX//DTD Taxonomic Treatment Publishing DTD v0 20100105//EN" "tax-treatment-NSO.dtd">
<tp:taxon-treatment xmlns:tp="http://www.plazi.org/taxpub"><tp:treatment-meta><mixed-citation publication-type="journal"><person-group><name><surname>Krapp-Schickel</surname><given-names>Traudl</given-names></name></person-group><article-title>On the Austral-Antarctic stenothoids <italic>Proboloides</italic>, <italic>Metopoides</italic>, <italic>Torometopa</italic> and <italic>Scaphodactylus</italic> (Crustacea Amphipoda) Part 2: the genus <italic>Proboloides</italic>, with description of two new genera and the transfer of two nominal species to <italic>Metopoides</italic></article-title><source>Zookeys</source><day>19</day><month>3</month><year>2011</year><volume>2011</volume><issue>86</issue><fpage>11</fpage><lpage>45</lpage><pub-id pub-id-type="doi">10.3897/zookeys.86.785</pub-id></mixed-citation></tp:treatment-meta><tp:nomenclature><tp:taxon-name>
                                <tp:taxon-name-part taxon-name-part-type="genus">Metopoides</tp:taxon-name-part>
                                <tp:taxon-name-part taxon-name-part-type="species">rotundus</tp:taxon-name-part>
                            </tp:taxon-name><tp:taxon-authority>(Stebbing, 1917)</tp:taxon-authority><xref ref-type="fig" rid="F5">Fig. 5</xref><tp:nomenclature-citation-list><tp:nomenclature-citation><tp:taxon-name>Metopa rotunda</tp:taxon-name><comment> Stebbing, 1917: 39–40, pl. XCVIB; K.H. <xref ref-type="bibr" rid="B3">Barnard 1940</xref>: 444; <xref ref-type="bibr" rid="B10">Griffiths 1974</xref>: 326</comment></tp:nomenclature-citation><tp:nomenclature-citation><tp:taxon-name>? Proboloides stephenseni</tp:taxon-name><comment> Ruffo, 1949: 15, fig. 1 (12–18), fig. 2 (1–5), fig. 3 (1)</comment></tp:nomenclature-citation><tp:nomenclature-citation><tp:taxon-name>? Torometopa stephenseni</tp:taxon-name><comment> Barnard &amp; Karaman, 1991: 700</comment></tp:nomenclature-citation><tp:nomenclature-citation><tp:taxon-name>Proboloides rotundus</tp:taxon-name><comment> Barnard &amp; Karaman, 1991: 696</comment></tp:nomenclature-citation></tp:nomenclature-citation-list></tp:nomenclature><tp:treatment-sec sec-type="Material examined"><title>Material examined.</title><p>Type material of <italic><tp:taxon-name>Proboloides stephenseni</tp:taxon-name></italic> MNVCr.</p></tp:treatment-sec><tp:treatment-sec sec-type="Redescription"><title>Redescription:</title><sec sec-type="Body"><title>Body</title><p>smooth. Eyes rounded, large.</p></sec><sec sec-type="Length"><title>Length.</title><p>Male 3,5 mm.</p></sec><sec sec-type="Antennae"><title>Antennae.</title><p>A1 = A2, A1 less than half of body length, peduncle robust, art 1 length about three times the width; acc. flag. with 2 arts, flagellum 12 arts. A2 subequal in length to A1, peduncle robust, art 4 ≥ art 5, flagellum about as long as peduncle art 5, with 9 arts.</p></sec><sec sec-type="Mouthparts"><title>Mouthparts.</title><p>Md palp with 3 arts, art 1 and art 3 subequal, art 3 longer than 1/3 art 2, with 2 long distal setae. Mx 1 palp with 2 arts. Mxp IP separated, OP longer than half ischium; dactylus as long as propodus.<!--PageBreak--></p></sec><sec sec-type="Coxae"><title>Coxae.</title><p>Cx2 with rounded anterior margin, straight posterior one, angle rounded with small tooth; Cx3 with parallel margins, Cx4 not excavated, anterior and posterior margin rounded, about as long as wide.</p></sec><sec sec-type="Gnathopods"><title>Gnathopods.</title><p>Gn1, 2 propodi similar in shape, different in size. Gn1 dactylus ordinary; propodus triangular, palm well defined, about twice as long as wide, about as long as hind margin; carpus shorter than propodus, trapezoid, longer than wide, with parallel margins; merus with very short distal free margin. Gn2 length of propodus = Cx2;<!--PageBreak--> propodus more than twice the size of propodus Gn1; hind margin much shorter than length of palm which has shallow incisions and crenulations, palmar corner well defined by small tooth-shaped prolongation but no U-shaped incision. Dactylus shorter than palm. Gn2 carpus shorter than wide, cup-shaped, merus not lobate.</p></sec><sec sec-type="Peraeopods"><title>Peraeopods.</title><p>P5 dactylus half length of slim propodus; merus posterodistal margin not reaching half of carpus length, basis rectolinear, width proximally and distally subequal, posterodistally rounded, but not lobed. P6, 7 similar, basis hind margin rounded, merus posterodistal corner shortly lengthened and somewhat widened, not reaching to half of carpus length.</p></sec><sec sec-type="Epimeral plates"><title>Epimeral plates.</title><p>Ep3 posterodistal corner rectangular, but rounded.</p></sec><sec sec-type="Uropods"><title>Uropods.</title><p>U3 peduncle shorter than ramus, art 1 of ramus longer than art 2; peduncle with one short robust seta distally, ramus art 1 with 2 robust setae.</p></sec><sec sec-type="Telson"><title>Telson</title><p>not reaching end of peduncle U3; less than twice as long as wide; distally pointed, marginally two robust setae.</p></sec></tp:treatment-sec><tp:treatment-sec sec-type="Sexual differences"><title>Sexual differences.</title><p>Females unknown.</p></tp:treatment-sec><tp:treatment-sec sec-type="Distribution"><title>Distribution.</title><p>Antarctica, 70°23'0"S, 82°47'0"W (<italic><tp:taxon-name>Proboloides stephenseni</tp:taxon-name></italic> Ruffo, 1949). South Africa (<italic><tp:taxon-name>Proboloides rotunda</tp:taxon-name></italic> Stebbing, 1917).</p></tp:treatment-sec><tp:treatment-sec sec-type="Depth"><title>Depth.</title><p>42 fathoms = 76,8 m (<italic><tp:taxon-name>Proboloides rotunda</tp:taxon-name></italic>, <xref ref-type="bibr" rid="B25">Stebbing 1917</xref>: 40)</p><p>After <xref ref-type="bibr" rid="B5">Barnard and Karaman (1991: 696)</xref> the genus <italic><tp:taxon-name>Proboloides</tp:taxon-name></italic> has its distribution in the Atlantic Ocean, S-Africa and the Antarctica. Therefore it was important to check also non-Antarctic species.</p><fig id="F5" position="float" orientation="portrait"><label>Figure 5.</label><caption><p><italic><tp:taxon-name>Proboloides stephenseni</tp:taxon-name></italic> Ruffo, 1949: Antarctica (70°23'0"S, 82°47'0"W); MCV.</p></caption><graphic xmlns:xlink="http://www.w3.org/1999/xlink" xlink:href="ZooKeys-086-011-g005.jpg" position="float" orientation="portrait" xlink:type="simple"/></fig></tp:treatment-sec><ref-list><ref id="B3"><mixed-citation xmlns:xlink="http://www.w3.org/1999/xlink" xlink:type="simple"><person-group><name name-style="western"><surname>Barnard</surname><given-names>KH</given-names></name></person-group> (<year>1940</year>)<article-title> Contributions to the crustacean fauna of South Africa. XII. Further additions to the Tanaidacea, Isopoda, and Amphipoda, together with keys for the identification of the hitherto recorded marine and fresh-water species</article-title>. <source>Annals of the South African Museum</source><volume>32/5</volume>: <fpage>381</fpage>–<lpage>543</lpage>.</mixed-citation></ref><ref id="B10"><mixed-citation xmlns:xlink="http://www.w3.org/1999/xlink" xlink:type="simple"><person-group><name name-style="western"><surname>Griffiths</surname><given-names>CL</given-names></name></person-group> (<year>1974</year>)<article-title> The Amphipoda of southern Africa. Part 4. The Gammaridea and Caprellidea of the Cape Province east of Cape Agulhas</article-title>. <source>Annals of the South African Museum</source><volume>65</volume>: <fpage>251</fpage>–<lpage>336</lpage>, 18 Figs.</mixed-citation></ref><ref id="B25"><mixed-citation xmlns:xlink="http://www.w3.org/1999/xlink" xlink:type="simple"><person-group><name name-style="western"><surname>Stebbing</surname><given-names>TRR</given-names></name></person-group> (<year>1917</year>)<article-title> South African Crustacea (Part IX. of S. A. Crustacea, for the marine investigations in South Africa)</article-title>. <source>Annals of the South Africa Museum</source><volume>17</volume> (<issue>I/2</issue>): <fpage>23</fpage>–<lpage>46</lpage>.</mixed-citation></ref><ref id="B5"><mixed-citation xmlns:xlink="http://www.w3.org/1999/xlink" xlink:type="simple"><person-group><name name-style="western"><surname>Barnard</surname><given-names>JL</given-names></name><name name-style="western"><surname>Karaman</surname><given-names>G</given-names></name></person-group> (<year>1991</year>)<article-title> The Families and Genera of Marine Gammaridean Amphipoda (Except Marine Gammaroids), Part 1, 2</article-title>. <source>Records of the Australian Museum, Suppl. 13</source> (<volume>1/2</volume>): <fpage>1</fpage>–<lpage>866</lpage>.</mixed-citation></ref></ref-list></tp:taxon-treatment>
