# Supplementary material for: On the Austral-Antarctic stenothoids Proboloides, Metopoides, Torometopa and Scaphodactylus (Crustacea Amphipoda) Part 2: the genus Proboloides, with description of two new genera and the transfer of two nominal species to Metopoides
Source: Zookeys. 2011 Mar 19;(86):11–45. doi: 10.3897/zookeys.86.785 (PMC3082988; doi:10.3897/zookeys.86.785)
Supplement: XML Treatment for Proboloides holmesi [file zookeys.86.785-treatment6.xml]

<!DOCTYPE tp:taxon-treatment
  PUBLIC "-//TaxonX//DTD Taxonomic Treatment Publishing DTD v0 20100105//EN" "tax-treatment-NSO.dtd">
<tp:taxon-treatment xmlns:tp="http://www.plazi.org/taxpub"><tp:treatment-meta><mixed-citation publication-type="journal"><person-group><name><surname>Krapp-Schickel</surname><given-names>Traudl</given-names></name></person-group><article-title>On the Austral-Antarctic stenothoids <italic>Proboloides</italic>, <italic>Metopoides</italic>, <italic>Torometopa</italic> and <italic>Scaphodactylus</italic> (Crustacea Amphipoda) Part 2: the genus <italic>Proboloides</italic>, with description of two new genera and the transfer of two nominal species to <italic>Metopoides</italic></article-title><source>Zookeys</source><day>19</day><month>3</month><year>2011</year><volume>2011</volume><issue>86</issue><fpage>11</fpage><lpage>45</lpage><pub-id pub-id-type="doi">10.3897/zookeys.86.785</pub-id></mixed-citation></tp:treatment-meta><tp:nomenclature><label>?</label><tp:taxon-name>
                                <tp:taxon-name-part taxon-name-part-type="genus">Proboloides</tp:taxon-name-part>
                                <tp:taxon-name-part taxon-name-part-type="species">holmesi</tp:taxon-name-part>
                            </tp:taxon-name><tp:taxon-authority>Bousfield, 1973</tp:taxon-authority><xref ref-type="fig" rid="F6">Figs 6</xref><xref ref-type="fig" rid="F7">7</xref><tp:nomenclature-citation-list><tp:nomenclature-citation><tp:taxon-name>Proboloides holmesi</tp:taxon-name><comment> Bousfield, 1973: 89, fig. 16 (2)</comment></tp:nomenclature-citation></tp:nomenclature-citation-list></tp:nomenclature><tp:treatment-sec sec-type="Remarks"><title>Remarks</title><p>Although the shape of the gnathopods (especially the simple Gn1) creates doubt if it could not belong in <italic><tp:taxon-name>Metopa</tp:taxon-name></italic> or <italic><tp:taxon-name>Stenula</tp:taxon-name></italic>, checking of the mouthparts showed at least that this species has a Md palp with 3 arts and a palp of Mx1 with ? 2 arts (although the articulation is not clear, see <xref ref-type="bibr" rid="B8">Bousfield 1973</xref>: 98). It is different from the other Atlantic members, but for the time being it should remain in the genus <italic><tp:taxon-name>Proboloides</tp:taxon-name></italic>.</p><p>At the Verona Museum I found a tiny specimen called “<italic><tp:taxon-name>Metopa</tp:taxon-name></italic> sp.”(1,5 mm) which is extremely similar to <italic><tp:taxon-name>Proboloides holmesi</tp:taxon-name></italic>, except the rounded palmar corner (see <xref ref-type="fig" rid="F6">Fig. 6</xref>, <xref ref-type="fig" rid="F7">7</xref> and compare to <xref ref-type="bibr" rid="B8">Bousfield 1973</xref> fig. 16 (2)); also here there seems to be a fine indistinct line in Mx1 palp. I am adding the illustration also to stress the fact how small the differences between the genera are, and to show that also the genus <italic><tp:taxon-name>Metopa</tp:taxon-name></italic> has to be included in this basic group of stenothoid genera.</p><fig id="F6" position="float" orientation="portrait"><label>Figure 6.</label><caption><p><italic>?Proboloides holmesi</italic> Bousfield, 1973: Raunefjorden near Bergen; MCV.</p></caption><graphic xmlns:xlink="http://www.w3.org/1999/xlink" xlink:href="ZooKeys-086-011-g006.jpg" position="float" orientation="portrait" xlink:type="simple"/></fig><fig id="F7" position="float" orientation="portrait"><label>Figure 7.</label><caption><p><italic>?Proboloides holmesi</italic> Bousfield, 1973: Raunefjorden near Bergen; MCV.</p></caption><graphic xmlns:xlink="http://www.w3.org/1999/xlink" xlink:href="ZooKeys-086-011-g007.jpg" position="float" orientation="portrait" xlink:type="simple"/></fig></tp:treatment-sec><tp:treatment-sec sec-type="Distribution"><title>Distribution.</title><p>S of Cape Cod; Vineyard Sound, Elizabeth Islands, Buzzard Bay (<xref ref-type="bibr" rid="B8">Bousfield 1973</xref>).</p></tp:treatment-sec><tp:treatment-sec sec-type="Ecology"><title>Ecology.</title><p>Mainly on sandy and shelly sand bottoms, among hydroids and bryozoans, in depth of 5–30 m (<xref ref-type="bibr" rid="B8">Bousfield 1973</xref>: 89).</p><!--PageBreak--></tp:treatment-sec><ref-list><ref id="B8"><mixed-citation xmlns:xlink="http://www.w3.org/1999/xlink" xlink:type="simple"><person-group><name name-style="western"><surname>Bousfield</surname><given-names>EL</given-names></name></person-group> (<year>1973</year>)<source> Shallow-water gammaridean amphipoda of New England</source>. <publisher-name>London, National Museums of Canada. Cornell Univ. Press</publisher-name>, <lpage>312</lpage> pp, 60 pl.</mixed-citation></ref></ref-list></tp:taxon-treatment>
