# Supplementary material for: On the Austral-Antarctic stenothoids Proboloides, Metopoides, Torometopa and Scaphodactylus (Crustacea Amphipoda) Part 2: the genus Proboloides, with description of two new genera and the transfer of two nominal species to Metopoides
Source: Zookeys. 2011 Mar 19;(86):11–45. doi: 10.3897/zookeys.86.785 (PMC3082988; doi:10.3897/zookeys.86.785)
Supplement: XML Treatment for Proboloides aequicornis [file zookeys.86.785-treatment7.xml]

<!DOCTYPE tp:taxon-treatment
  PUBLIC "-//TaxonX//DTD Taxonomic Treatment Publishing DTD v0 20100105//EN" "tax-treatment-NSO.dtd">
<tp:taxon-treatment xmlns:tp="http://www.plazi.org/taxpub"><tp:treatment-meta><mixed-citation publication-type="journal"><person-group><name><surname>Krapp-Schickel</surname><given-names>Traudl</given-names></name></person-group><article-title>On the Austral-Antarctic stenothoids <italic>Proboloides</italic>, <italic>Metopoides</italic>, <italic>Torometopa</italic> and <italic>Scaphodactylus</italic> (Crustacea Amphipoda) Part 2: the genus <italic>Proboloides</italic>, with description of two new genera and the transfer of two nominal species to <italic>Metopoides</italic></article-title><source>Zookeys</source><day>19</day><month>3</month><year>2011</year><volume>2011</volume><issue>86</issue><fpage>11</fpage><lpage>45</lpage><pub-id pub-id-type="doi">10.3897/zookeys.86.785</pub-id></mixed-citation></tp:treatment-meta><tp:nomenclature><tp:taxon-name>
                                <tp:taxon-name-part taxon-name-part-type="genus">Proboloides</tp:taxon-name-part>
                                <tp:taxon-name-part taxon-name-part-type="species">aequicornis</tp:taxon-name-part>
                            </tp:taxon-name><tp:taxon-authority>(Stephensen, 1931)</tp:taxon-authority><xref ref-type="fig" rid="F8">Figs 8</xref><xref ref-type="fig" rid="F9"/><xref ref-type="fig" rid="F10">10</xref><tp:nomenclature-citation-list><tp:nomenclature-citation><tp:taxon-name>Stenothoe aequicornis</tp:taxon-name><comment> Stephensen, 1931: 198, fig. 59</comment></tp:nomenclature-citation></tp:nomenclature-citation-list></tp:nomenclature><tp:treatment-sec sec-type="Material examined"><title>Material examined.</title><p>Type material of <italic><tp:taxon-name>Stenothoe aequicornis</tp:taxon-name></italic> ZMUC.</p></tp:treatment-sec><tp:treatment-sec sec-type="Redescription"><title>Redescription.</title><sec sec-type="Body"><title>Body</title><p>smooth. Eyes rounded, small.</p></sec><sec sec-type="Length"><title>Length.</title><p>Male 5 mm.</p></sec><sec sec-type="Head"><title>Head.</title><p>Lateral cephalic lobes bluntly angular.</p></sec><sec sec-type="Antennae"><title>Antennae.</title><p>A1 subequal A2 or A1 scarcely &gt; A2. A1 peduncle robust, art 1 length about 2–3 x the width; art 3 only 1/3 of art 1 length; acc. flag. with 2 arts, flagellum about 1,5 x length of peduncle, 12–14 arts. A2 subequal in length to A1, peduncle subequal to flagellum, peduncle robust, art 4 ≥ art 5, flagellum with 9–11 arts.</p></sec><sec sec-type="Mouthparts"><title>Mouthparts.</title><p>Md palp with 3 arts, art 1 and art 3 subequal, art 3 longer than 1/3 art 2, with 1 long distal seta. Mx 1 palp with 2 arts (but articulation not easy to see, cf. <xref ref-type="fig" rid="F8">fig. 8</xref>, <xref ref-type="fig" rid="F9">9</xref>). Mxp IP separated, OP longer very short; dactylus as long as propodus.</p></sec><sec sec-type="Coxae"><title>Coxae.</title><p>Cx2 with rounded anterior margin, straight or even somewhat concave behind, front angle rounded without tooth; Cx3 with trapezoid-shaped margins, Cx4 not excavated, anterior and posterior margin rounded, wider than long.</p></sec><sec sec-type="Gnathopods"><title>Gnathopods.</title><p>Gn1, 2 propodi different in size and shape. Gn1 dactylus ordinary; propodus elongate, about 3× as long as wide, palm well defined, much shorter than hind margin; carpus longer than propodus, triangular, nearly 3× longer than wide, with parallel margins; merus with very long distal free margin. Gn2 length of propodus &gt; Cx2; propodus about 3× the size of propodus Gn1; hind margin much shorter than length of palm which has shallow incisions and crenulations, palmar corner scarcely defined by group of robust setae, no U-shaped incision. Dactylus subequal to palm. Gn2 carpus very short, cup-shaped, merus acutely lobate.</p></sec><sec sec-type="Peraeopods"><title>Peraeopods.</title><p>P5 dactylus &gt; half length of slim propodus; merus posterodistal margin not reaching end of carpus length, basis rectolinear, width proximally and distally subequal, posterodistally rounded, but not lobed. P6 basis hind margin straight, merus posterodistal corner acutely lengthened and widened, reaching to end of carpus length; P7 similar to P6, but basis hind margin regularly rounded.</p></sec><sec sec-type="Epimeral plates"><title>Epimeral plates.</title><p>Ep3 posterodistal corner acute, but rounded at the apex.</p></sec><sec sec-type="Uropods"><title>Uropods.</title><p>U3 peduncle shorter than ramus, art 1 of ramus subequal to art 2; peduncle with 3 robust setae distomarginally, ramus art 1 with 1 robust seta.<!--PageBreak--></p></sec><sec sec-type="Telson"><title>Telson.</title><p>Not reaching end of peduncle U3; less than twice as long as wide; distally pointed, marginally 3 robust setae.</p><fig id="F9" position="float" orientation="portrait"><label>Figure 9.</label><caption><p><italic><tp:taxon-name>Proboloides aequicornis</tp:taxon-name></italic> (Stephensen, 1931): as above, photographs of the material taken with Olympus BX51 with cell imaging software.</p></caption><graphic xmlns:xlink="http://www.w3.org/1999/xlink" xlink:href="ZooKeys-086-011-g009.jpg" position="float" orientation="portrait" xlink:type="simple"/></fig><fig id="F10" position="float" orientation="portrait"><label>Figure 10.</label><caption><p><italic><tp:taxon-name>Proboloides aequicornis</tp:taxon-name></italic> (Stephensen, 1931): as above, photographs of the material taken with Olympus BX51 with cell imaging software.</p></caption><graphic xmlns:xlink="http://www.w3.org/1999/xlink" xlink:href="ZooKeys-086-011-g010.jpg" position="float" orientation="portrait" xlink:type="simple"/></fig></sec></tp:treatment-sec><tp:treatment-sec sec-type="Sexual differences"><title>Sexual differences.</title><p>Females unknown.</p></tp:treatment-sec><tp:treatment-sec sec-type="Distribution"><title>Distribution.</title><p>Between Faroes and Iceland, 375 m depth.</p></tp:treatment-sec><tp:treatment-sec><!--Section generated to contain objects referenced in tp:taxon-treatment.--><fig id="F8" position="float" orientation="portrait"><label>Figure 8.</label><caption><p><italic><tp:taxon-name>Proboloides aequicornis</tp:taxon-name></italic> (Stephensen, 1931): after typical material from Atlantic, between Faroes and Iceland.</p></caption><graphic xmlns:xlink="http://www.w3.org/1999/xlink" xlink:href="ZooKeys-086-011-g008.jpg" position="float" orientation="portrait" xlink:type="simple"/></fig></tp:treatment-sec></tp:taxon-treatment>
