# Supplementary material for: On the Austral-Antarctic stenothoids Proboloides, Metopoides, Torometopa and Scaphodactylus (Crustacea Amphipoda) Part 2: the genus Proboloides, with description of two new genera and the transfer of two nominal species to Metopoides
Source: Zookeys. 2011 Mar 19;(86):11–45. doi: 10.3897/zookeys.86.785 (PMC3082988; doi:10.3897/zookeys.86.785)
Supplement: XML Treatment for Victometopa [file zookeys.86.785-treatment8.xml]

<!DOCTYPE tp:taxon-treatment
  PUBLIC "-//TaxonX//DTD Taxonomic Treatment Publishing DTD v0 20100105//EN" "tax-treatment-NSO.dtd">
<tp:taxon-treatment xmlns:tp="http://www.plazi.org/taxpub"><tp:treatment-meta><mixed-citation publication-type="journal"><person-group><name><surname>Krapp-Schickel</surname><given-names>Traudl</given-names></name></person-group><article-title>On the Austral-Antarctic stenothoids <italic>Proboloides</italic>, <italic>Metopoides</italic>, <italic>Torometopa</italic> and <italic>Scaphodactylus</italic> (Crustacea Amphipoda) Part 2: the genus <italic>Proboloides</italic>, with description of two new genera and the transfer of two nominal species to <italic>Metopoides</italic></article-title><source>Zookeys</source><day>19</day><month>3</month><year>2011</year><volume>2011</volume><issue>86</issue><fpage>11</fpage><lpage>45</lpage><pub-id pub-id-type="doi">10.3897/zookeys.86.785</pub-id></mixed-citation></tp:treatment-meta><tp:nomenclature><tp:taxon-name>
                                <tp:taxon-name-part taxon-name-part-type="genus">Victometopa</tp:taxon-name-part>
                            <object-id xmlns:xlink="http://www.w3.org/1999/xlink" xlink:type="simple">urn:lsid:zoobank.org:act:29F3DCFA-418C-4865-BA45-98F22273BFB8</object-id>
                            </tp:taxon-name><tp:taxon-status xmlns:xlink="http://www.w3.org/1999/xlink" xlink:type="simple">gen. n.</tp:taxon-status></tp:nomenclature><tp:treatment-sec sec-type="Type species"><title>Type species.</title><p><italic><tp:taxon-name>Victometopa rorida</tp:taxon-name></italic> sp. n.</p></tp:treatment-sec><tp:treatment-sec sec-type="Probably also included"><title>Probably also included:</title><p><italic><tp:taxon-name>Victometopa armata</tp:taxon-name></italic> (Ledoyer, 1986), comb. n.</p></tp:treatment-sec><tp:treatment-sec sec-type="Diagnostic characters"><title>Diagnostic characters.</title><p>Md palp with 1 art, Mxp OP reduced. P5 basis rectolinear, with posterodistal lobe. P6, 7 basis widening.</p></tp:treatment-sec><tp:treatment-sec sec-type="Etymology"><title>Etymology.</title><p>The stem -metopa combined with the first letters of “Victoria”, for expressing admiration for the rich collection at the Victoria Museum Melbourne (Australia).</p></tp:treatment-sec><tp:taxon-treatment><tp:treatment-meta><mixed-citation publication-type="journal"><person-group><name><surname>Krapp-Schickel</surname><given-names>Traudl</given-names></name></person-group><article-title>On the Austral-Antarctic stenothoids <italic>Proboloides</italic>, <italic>Metopoides</italic>, <italic>Torometopa</italic> and <italic>Scaphodactylus</italic> (Crustacea Amphipoda) Part 2: the genus <italic>Proboloides</italic>, with description of two new genera and the transfer of two nominal species to <italic>Metopoides</italic></article-title><source>Zookeys</source><day>19</day><month>3</month><year>2011</year><volume>2011</volume><issue>86</issue><fpage>11</fpage><lpage>45</lpage><pub-id pub-id-type="doi">10.3897/zookeys.86.785</pub-id></mixed-citation></tp:treatment-meta><tp:nomenclature><tp:taxon-name>
                                    <tp:taxon-name-part taxon-name-part-type="genus">Victometopa</tp:taxon-name-part>
                                    <tp:taxon-name-part taxon-name-part-type="species">rorida</tp:taxon-name-part>
                                <object-id xmlns:xlink="http://www.w3.org/1999/xlink" xlink:type="simple">urn:lsid:zoobank.org:act:</object-id>
                                </tp:taxon-name><tp:taxon-status xmlns:xlink="http://www.w3.org/1999/xlink" xlink:type="simple">sp. n.</tp:taxon-status><xref ref-type="fig" rid="F11">Figs 11</xref><xref ref-type="fig" rid="F12">12</xref></tp:nomenclature><tp:treatment-sec sec-type="Holotype"><title>Holotype.</title><p>Male 4.4mm. Cruise 79-K-1, Stn 34, 30°38'42"S, 148°49'24"E, Flinders Canyon, eastern Bass Strait, 770 m, 27.3.1979. Sediment: shell/sand, gear: dredge. MVM J 39597</p></tp:treatment-sec><tp:treatment-sec sec-type="Paratype"><title>Paratype.</title><p>Male 4.2mm. Same locality.</p></tp:treatment-sec><tp:treatment-sec sec-type="Etymology"><title>Etymology.</title><p>The Latin adjective <italic>roridus</italic> means “set with dew” and should stress the “pearls” on the Cx3 in this species.</p></tp:treatment-sec><tp:treatment-sec sec-type="Description"><title>Description.</title><sec sec-type="Length"><title>Length.</title><p>4.2 - 4.4 mm</p></sec><sec sec-type="Body"><title>Body.</title><p>Smooth. P3–7 all clearly prehensile, with falcate-concave, strikingly long merus and strong dactylus opposing with spinose propodus.</p></sec><sec sec-type="Head"><title>Head.</title><p>Lateral cephalic lobes subacute or blunt, triangular. Eyes rounded, medium.</p></sec><sec sec-type="Antennae"><title>Antennae.</title><p>A1: body length ≥ 0.66 body, ped. art 1 l:b &gt;3; ped. art 2 ≥art 1; art 1 =cephalon; ped. art 3 ≤0.3 art 1; acc. flag. absent; flagellum arts 11–20. A2 ped .art 5&gt; flag., ped. art 4 =art 5, nr. flag. arts ≤ 9 (A2 broken into pieces, thus indications not totally sure).</p></sec><sec sec-type="Mouthparts"><title>Mouthparts.</title><p>Mdb palp one long article, on tip a fine articulation-line visible, marginally no setation, distally 1 long and 1 shorter seta. Mxp outer plate reduced.</p></sec><sec sec-type="Coxae"><title>Coxae.</title><p>Cx2:Cx1 ratio of length &gt;3. Cx2 l:b (l=parallel post. margin) &lt; 1.5. Cx3 unusually widened, nearly as long as wide, distoposterior margin with strong “pearls” or stridulation ridges. Cx4 l&lt;b, distally not excavated.</p></sec><sec sec-type="Gnathopods"><title>Gnathopods.</title><p>Gn1 dactylus ordinary. Gn1 palm subequal to half propodus length; propodus palm angle 180–150°, blunt; propodus shape rounded, l≤ 2b; carpus l&gt;2b; merus free projecting; carpus longer than propodus. Gn1 propodus &lt; 0.33 Gn2 propodus. Gn1, 2 propodus shape different. Gn2 propodus ≥coxa and basis in male, palm in male smooth, only at dactylus-insertion some serrations; carpus very short, merus small, subquadrangular, not lobate.</p></sec><sec sec-type="Peraeopods"><title>Peraeopods.</title><p>In all dactylus clearly longer than propodus. P3,4 merus long, falcate curved, nearly twice the length of propodus. P5 basis distally somewhat widened but strongly lengthened to lobe maximal to minimal breadth 1.4–1.6; merus also nearly twice the length of propodus, posterodistal tip neither lengthened nor widened. P6 basis hind margin with straight margins, merus anterior and posterior margin subequal, distally not lengthened, reaching no carpus. P7 basis wider than in P6, but posterior margin also rather straight.<!--PageBreak--></p></sec><sec sec-type="Epimeral plates"><title>Epimeral plates.</title><p>Ep3 posterodistally rectangular corner.</p></sec><sec sec-type="Urosome"><title>Urosome.</title><p>U1 rami equal. U1 peduncle longer than ramus. U2 rami different, the shorter is longer than 0.66 % of the longer one, peduncle is longer than rami, spination weak. U3 with very long peduncle, much longer than ramus; ramus art 1:2 &lt;1, spination poor.</p></sec><sec sec-type="Telson"><title>Telson.</title><p>l:b ≤2, distally rounded, marginally with two strong robust setae.</p><fig id="F11" position="float" orientation="portrait"><label>Figure 11.</label><caption><p><italic><tp:taxon-name>Victometopa rorida</tp:taxon-name></italic> gen. n. sp. n.: Habitus ? male 4.4 mm; mouthparts UL, Mx1, 2 Md, LL, Mxp.</p></caption><graphic xmlns:xlink="http://www.w3.org/1999/xlink" xlink:href="ZooKeys-086-011-g011.jpg" position="float" orientation="portrait" xlink:type="simple"/></fig><fig id="F12" position="float" orientation="portrait"><label>Figure 12.</label><caption><p><italic><tp:taxon-name>Victometopa rorida</tp:taxon-name></italic> gen. n. sp. n.: Gn1, 2 = gnathopod 1, 2; P3-7 = peraeopods 3-7; U1-3 = uropods 1-3; T = telson.</p></caption><graphic xmlns:xlink="http://www.w3.org/1999/xlink" xlink:href="ZooKeys-086-011-g012.jpg" position="float" orientation="portrait" xlink:type="simple"/></fig></sec></tp:treatment-sec></tp:taxon-treatment></tp:taxon-treatment>
